# Supplementary material for: Engineering an autonomous VH domain to modulate intracellular pathways and to interrogate the eIF4F complex
Source: Nat Commun. 2022 Aug 18;13:4854. doi: 10.1038/s41467-022-32463-1 (PMC9388512; doi:10.1038/s41467-022-32463-1)
Supplement: Supplementary file 4 — Source Data File [file 41467_2022_32463_MOESM4_ESM.xlsx]

## Sheet: Table 1
VH Domain (1:1 binding)		Kd (nM)	kon (S-1M-1)	koff(S-1)
VH-1A2	Replicate 1	118.3	370000	0.04
	Replicate 2	112.1	316900	0.03551
VH-1C5	Replicate 1	104.6	345200	0.03611
	Replicate 2	204	225000	0.046
VH-1C5D104A (VH-M4)	Replicate 1	6	2432000	0.01454
	Replicate 2	3.6	2487000	0.009019
VH-1C5D104A/S108R	Replicate 1	0.9134	2418000	0.002209
	Replicate 2	0.9669	2839000	0.002209
VH-1C5D104A/F120I (VH-S2)	Replicate 1	0.6049	1053000	0.0006368
	Replicate 2	0.9669	1314000	0.000892
VH1-C5D104A/S108R/F120I (VH-S4)	Replicate 1	0.05465	4571000	0.0002498
	Replicate 2	0.0597	5780000	0.0003413
4E-BP14ALA (1:1)	Replicate 1	5.632e-10	11450000000	6.449
	Replicate 2	8.582e-10	7624000000	6.543
	Replicate 3	3.849e-10	12480000000	4.805
		Kd (nM)	kon1 (S-1M-1)	kon2 (S-1M-1)	koff1(S-1)	koff2(S-1)
4E-BP14ALA (2 state)	Replicate 1	0.8611	3881000	0.000393	0.007448	0.0003198
	Replicate 2	0.7422	18130000	0.0001613	0.03865	8.611e-05
	Replicate 3	0.4333	3033000	0.0004039	0.004922	0.0001471

## Sheet: Figure 1b
Mutant	Frequency Round 1	Frequency Round 2
V2	0.0455	Not sampled
L11	0.0455	0.0323
P14	Not sampled	0.0323
A23	Not sampled	0.0323
Y33	0.0455	0.0645
H35	0.1818	0.4839
G44	Not sampled	0.0323
R50	0.3182	0.4516
T53	0.0455	0.0645
V63	Not sampled	0.0323
K76	Not sampled	0.0323
A78	0.1818	0.3226
S82b	Not sampled	0.0323
A84	0.0909	0.0645
T87	Not sampled	0.0323
A92	Not sampled	0.0323
S93	0.1364	0.3226
W95	Not sampled	0.0323
Y100a	0.0909	0.3871
A100b	0.0909	0.2581
W103	0.1364	0.3871
S113	0.0455

## Sheet: figure 2b
	IC50 Rep 1 (µM)	IC50 Rep 2 (µM)
VH-1C5	0.69	0.621
VH-1A2	1.09	0.63

## Sheet: Figure 3a
	Mean Fluorescence Intensity
VH-1C5	762
V101A	87
A102G	106
K103A	166
D104A	5587
L105A	78
N106A	1397
S107A	792
S108A	1384
S109A	998
P110A	93
S111A	946
F112A	350
V113A	89
V114A	104
N115A	1083
T116A	95
Y117A	83
S118A	965
S119A	1372
F120A	93
F121A	1325
F122A	79

## Sheet: Figure 5b
NanoBit Arbritary Luminescence
		Rep 1	Rep 2	Rep 3
	mock	41384	33484	46544
	4E-BP1(4Ala)	836	664	924
	4E-BP1(YLM)	19816	19372	26824
	VH-1C5	4144	4216	4436
	VH-1C5(Scr)	25390	21700	29832
	VH-M4	1402	1732	2368
	VH-S2	272	160	148
	VH-S4	180	116	120
									5

## Sheet: Figure 5c
Renilla/Firefly Luciferase Ratio
		Rep 1	Rep 2	Rep 3
	mock	0.223	0.244	0.227
	4E-BP1(4Ala)	0.067	0.069	0.075
	4E-BP1(YLM)	0.17	0.163	0.165
	VH-1C5	0.134	0.121	0.128
	VH-1C5(Scr)	0.205	0.186	0.196
	VH-M4	0.102	0.089	0.097
	VH-S2	0.064	0.065	0.072
	VH-S4	0.044	0.051	0.05
Surefire for eIF4E S209 phosphorylation
		Rep 1	Rep 2	Rep 3
	mock	222879	356900	302833
	4E-BP1(4Ala)	124903	177814	145029
	4E-BP1(YLM)	265118	348450	302839
	VH-1C5	272456	283832	263789
	VH-1C5(Scr)	322849	287600	293803
	VH-M4	260722	227110	240393
	VH-S2	136372	162799	137480
	VH-S4	124755	113617	120392

## Sheet: Figure 6a
time (hours)	Mock -DOX		4EBP1 4ALA -DOX		VHS4 -DOX		Mock +DOX		4EBP1 4ALA +DOX		VH S4 +DOX
0	1.2645	1.0495	3.695	2.215	2.052	1.5215	2.277	1.346	3.185	2.945	1.2105	1.054
2	1.2525	1.2805	4.77	2.425	2.25	2.195	3	1.4835	4.16	3.55	1.985	1.785
4	1.356	1.458	5.015	2.54	2.275	2.38	3.085	1.74	4.915	3.99	2.2	1.89
6	1.64	1.53	5.635	2.96	2.14	2.235	3.37	1.995	5.105	4.405	2.04	1.92
8	1.78	1.855	6.485	3.655	2.525	2.985	3.83	2.37	6.01	5.34	2.235	2.145
10	2.05	2.08	7.68	3.97	3.065	2.98	4.54	2.805	6.84	5.63	2.685	2.625
12	2.27	2.285	8.345	4.835	3.55	3.645	5.095	3.405	7.76	6.56	2.985	2.955
14	2.565	2.555	9.03	5.365	3.82	4.335	5.32	3.85	8.14	7.15	3.445	3.165
16	2.73	2.775	9.775	6.56	4.955	4.595	5.425	3.855	8.595	7.86	3.84	3.54
18	2.865	2.96	10.515	6.705	5.02	4.965	5.835	4.025	9.25	7.835	4.15	3.78
20	3.27	3.245	11.81	7.515	5.205	5.01	6.495	4.67	9.435	8.64	4.2	3.885
22	3.715	3.305	12.215	8.075	5.495	5.19	6.85	4.82	9.185	8.54	4.315	4.095
24	4.035	3.935	15.35	9.475	6.185	5.535	7.44	5.035	10.15	9.26	4.9	4.145
26	4.325	3.96	18	10.7	6.61	6.43	8.28	6.07	9.825	9.285	5.245	4.305
28	5.295	4.915	20.45	12	8.005	7.995	10.07	6.945	10.37	9.7	5.885	4.77
30	6.04	5.785	21.9	13.4	9.025	8.345	12.645	8.08	11.985	10.44	6.73	5.72
32	6.705	6.565	24.35	15	10.275	8.87	15.185	9.03	12.7	11.085	7.785	6.39
34	7.24	7.08	25.7	16.15	11.045	10.175	16.59	10.04	13.3	11.725	8.19	6.775
36	8.25	8.18	29.45	17.3	12.075	10.92	17.225	10.63	14.7	13.44	8.86	7.91
38	8.865	8.595	30.9	18.4	12.785	11.81	18.445	11.225	15.65	13.175	9.315	8.695
40	9.46	9.295	34.4	21.6	13.55	12.59	20.415	12.615	17.65	14.5	9.625	9.075
42	10.455	10.275	37.65	23.75	15.1	14.005	22.75	13.775	18.6	15.45	10.005	9.25
44	11.325	11.58	39.95	26.1	16.65	14.87	24.65	15.295	18.6	17.2	10.885	9.92
46	12.38	12.27	43.2	29.1	19.05	17.65	26.85	18.025	18.6	18.25	11.16	9.57
48	13.775	14.25	45.3	31.2	21.85	19.55	28.95	20.05	20.1	18.5	11.7	9.99
50	15.5	15.3	48.25	33.1	22.25	20.9	31.3	21.4	20.35	17.95	12.4	10.135
52	15.95	16.25	52.2	35.7	24.55	22.45	32.4	22.1	20.45	18.05	13.4	10.65
54	18.35	17.05	55.2	38.75	25.9	23.55	34.4	22.85	21.5	19.15	14.5	11.55
56	19.95	19.55	58.65	42.05	27.55	25.7	35.2	24.6	21.9	19.6	15	12.48
58	21.55	20.75	61.1	45.25	29.2	26.2	36.75	25.6	21.4	20	16.1	13.795
60	23.7	22.85	64.55	48.35	31.2	29.1	40.95	28.65	22.65	20	16.85	14.5
62	25.05	24.45	67.2	50.9	34.6	30.45	44.05	30	23.9	21.3	19.35	15.7
64	27.75	25.7	71.05	54.7	36.15	32.3	45.1	31.6	25.25	22.7	19.95	16.35
66	28.75	26.9	74	57.05	38.2	33.55	46.3	33.2	25.6	22.95	21.05	16.25
68	30.4	28.25	77.1	60.35	39.6	35.9	49.85	34.65	25.3	23.55	21.65	18.4
70	32	29.95	78.85	64.95	40.85	37.8	51.9	36.85	26.1	23.9	22.3	19.2
72	33.95	32.2	81.3	68.3	42.35	38.1	54.05	39.3	27.4	23.9	22.8	19.35
74	36.85	32.85	83.75	71.55	44.1	39.9	55.25	40.75	27.9	24.55	23	19.4
76	39.8	36.5	86.35	73.95	45.7	42.15	58.7	42.85	30.55	25.6	24.2	20.35
78	42.15	38.8	88.45	76.7	46.8	44.5	60.65	44.65	31.2	25.85	24.45	20.25
80	44.2	41.15	90.05	79.65	50.15	46.7	62.35	46.7	32.25	26.9	26.1	20.9
82	46.5	43.15	91.45	81.55	51.3	47.75	63.4	47.6	31.9	25.95	26.1	21.25
84	49.9	45.45	92.85	83.65	52.6	49.3	65.9	50.9	33.85	27.75	26.85	21.8
86	52.05	47.6	93.9	85.8	55.15	50.6	67.2	52.25	35.3	28.6	28.5	22.55
88	54.35	50.6	94.9	87.35	56.6	51.95	69.3	54.1	35.65	30.65	29.1	22.6
90	57	52.5	95.6	88.85	57.6	52.6	71.35	56.55	35.25	30.75	30.55	23.2
92	58.9	55.1	95.95	90.4	59.7	54.4	72.55	58.35	35.5	31.6	31.15	24.3
94	61.05	57.8	97.05	91.6	60.2	55.05	74	60.65	37.25	32.7	31.65	24.45
96	63.6	60.6	97.1	93.2	62.35	56.25	75.25	62.95	37.7	32.95	32.1	24.75
98	65.9	62.65	97.9	93.8	64	57.65	76.7	64.45	38.1	33.2	32.9	25.25
100	68.65	66.25	97.7	94.5	65.55	59.2	77.6	66.55	38.7	33.4	33.65	25.35
102	70.9	68.2	97.95	95.4	66.4	60.35	78.6	68.4	39.45	33.85	33.5	25.75
104	73.35	70.85	97.85	95.65	68.75	62.4	80.05	70.05	39.3	34.7	35.1	27.1
106	75.1	73.4	98.25	96.25	70.65	63.7	80.8	72.1	39.8	36.2	36.1	26.7
108	77.3	76.1	98.05	96.6	72.5	64.85	81.75	75.3	40.6	36.2	36.85	28
110	78.8	78.75	98.05	96.9	74.5	65.4	83.1	76.5	42	36.65	38.5	28.65
112	79.95	80.6	98.1	97.25	77	67.55	83.75	78.4	43.7	36.35	38.05	27.6
114	81.7	81.9	98.35	97.6	76.55	68.9	85.35	80.85	42.7	36.55	38.25	28.35
116	83.2	83.6	98.55	97.35	78.4	70.35	86.6	82.05	43.2	37.75	38.9	29.35
118	84.45	84.4	98.7	97.8	80.3	71.4	87.15	83.15	43.55	37.1	39.3	29.6
120	85.15	86.8	98.65	97.6	81.3	72.65	87.75	84.15	43.75	37.75	39.5	30.15
122	86.45	87.8	98.65	97.9	82.2	73.65	88.75	84.9	45.05	38.1	40.3	30.05
124	87.6	88.85	98.6	97.8	83.7	74.8	89.4	86.8	45.2	37.6	41.1	31.55
126	88.7	90.05	98.7	97.95	85	76.35	90	87.75	45.95	39.55	40.65	30.5
128	90.3	90.75	98.45	98.3	85.4	76.85	90.4	88.2	46.05	39.8	41.85	32
130	91.2	91.5	98.75	98.3	86.4	77.25	91	88.9	45.55	41.25	42.7	31.9
132	91.5	92	98.7	98.35	87.1	79.05	91.25	89.95	48.4	41.9	43.8	32.05
134	92.3	92.85	98.7	98.2	87.45	80.45	91.5	90.4	47.55	42.75	43.25	32.9
136	93.05	93.3	98.65	98.4	88	80.45	91.85	91.35	48.6	42.3	43.9	32.65
138	93.15	93.85	98.65	98.45	88.6	81.2	92.5	92.2	49.75	43.2	43.3	32.05
140	93.6	94.2	98.7	98.65	89.1	82	92.9	92.55	50.3	43.15	44.6	32.2
142	94.2	94.55	98.75	98.6	89.45	82.45	93.3	93	50.15	43.3	45.3	34.5
144	94.95	95.25	98.7	98.55	89.95	82.6	93.1	93.55	48.8	42.95	45.9	35.35
146	95.05	95.3	98.75	98.45	90.25	82.95	93.9	93.75	47.8	42.45	45.45	36.1
148	95.55	95.8	98.75	98.55	90.6	83.8	94.1	94.1	48.95	42.75	46.65	35.75
150	96.15	95.9	98.7	98.55	90.85	84.2	93.65	93.4	48.6	43.15	47.75	36.7
152	96.35	96.05	98.75	98.65	91.4	84.95	94.35	94.65	48.35	43.8	48.15	36.75
154	96.65	96.15	98.75	98.65	91.75	85.05	94.7	94.75	46.9	44.5	48.5	36.75
156	96.9	96.75	98.75	98.55	92	85.7	94.85	95.15	48.85	42.3	48.85	37.65
158	96.7	96.85	98.75	98.7	92.2	85.75	94.75	95.4	44.85	42.2	49.7	36.95
160	96.95	97	98.85	98.6	92.55	86.5	94.95	95.55	46.15	42.05	49.65	37.4

## Sheet: Figure 6b
Day	Mock -			Mock +			4EBP1 4ala - dox			4EBP1 4ala + dox			VHS4 - dox			VH S4 +
1	212336	246056	201264	151848	184656	206208	367728	364312	303248	207520	240920	231856	233168	248760	254488	97152	149592	278888
3	927376	1080000	1220000	1200000	1530000	1370000	1190000	1310000	1380000	288896	409336	464200	1070000	1320000	1490000	452536	599672	671712
4	1590000	1750000	2010000	1560000	1830000	1770000	1630000	1660000	1850000	395720	595520	515440	1390000	1620000	1750000	696912	789240	872880
7	2860000	2250000	2070000	2320000	2410000	2610000	2250000	2070000	2020000	921664	925136	863032	2090000	2200000	1930000	1420000	1330000	1050000

## Sheet: Supplementary Figure 8
			Firefly luciferase (luminescence units)				Renilla luciferase (luminescence units)
	DNA Construct	Rep 1	Rep 2	Rep 3		Rep 1	Rep 2	Rep 3
	Mock	40222.9	47548.2	43203		8980	11608	9837.43
	4EBP1 4ala	29619.9	29888.1	26588		2013	2056	2007.13
	4EBP1 YLM	46999.9	42896.8	43096		8000	7012	7103
	VH 1C5	32475.1	38874	35614.4		4368	4712	4562.76
	VH 1C5 scrambled	39604.5	39025.4	38021.1		8124	7256	7451.8
	VH M4	31497.1	33170	31218.5		3214	2945	3018.83
	VH-S2	43268.1	36575.3	37561.6		2784	2394	2689.01
	VH-S4	48642.9	40576.8	42018.6		2156	2071	2091.72

## Sheet: Supplementary Figure 10a
Supplemetary

[truncated: 6 more sheets: Supplementary Figure 10b, Supplementary Figure 10c, Supplementary Figure 10 D, Supplementary Figure 11a, Supplementary Figure 11b, Supplementary Figure 11C]
